# Supplementary material for: Insoluble Network Skeleton and Soluble Components of Nylon 6,6-Sputtered Nanoparticles: Insights from Liquid-State and Solid-State NMR Analysis
Source: Nanomaterials (Basel). 2024 Mar 10;14(6):497. doi: 10.3390/nano14060497 (PMC10975392; doi:10.3390/nano14060497)
Supplement: Supplementary file 1 [file nanomaterials-14-00497-s001.zip]

Archive with 1 entries (1 files):
- nanomaterials-2874047-supplementary.pdf
